# Supplementary material for: Genetic Associations of ITGB3, FGG, GP1BA, PECAM1, and PEAR1 Polymorphisms and the Platelet Activation Pathway with Recurrent Pregnancy Loss in the Korean Population
Source: Int J Mol Sci. 2025 Aug 3;26(15):7505. doi: 10.3390/ijms26157505 (PMC12347128; doi:10.3390/ijms26157505)
Supplement: Supplementary file 1 [file ijms-26-07505-s001.zip]

Archive with 1 entries (1 files):
- ijms-3747198-supplementary.pdf
